# Supplementary material for: Rare X-linked variants carry predominantly male risk in autism, Tourette syndrome, and ADHD
Source: Nat Commun. 2023 Dec 6;14:8077. doi: 10.1038/s41467-023-43776-0 (PMC10700338; doi:10.1038/s41467-023-43776-0)
Supplement: Supplementary file 4 — Supplementary Data 1 [file 41467_2023_43776_MOESM4_ESM.txt]

Gene	inRER	If ID genes?	Trans.Dam.prop	Trans.Syn.prop	pro.trans.Dam	pro.untrans.Dam	pro.trans.Syn	pro.untrans.Syn	Dam.p.value	Syn.p.value	Dam.p.bonferroni_chrX	Dam.p.bonferroni_wholegenome	Dam.p.FDR_chrX	Dam.p.FDR_wholegenome	maxExprInAllMaleRegions	maxExprInDevContexts
MAGEC3	Yes	No	0.24	0.33333333	28	19	28	40	2.10E-07	0.108044536	0.000170044	0.004051378	0.000170044	0.004051378	0.189047394	0.272276427
MAGEC1	Yes	No	0.24	0.33333333	19	16	32	36	0.000111498	0.012956399	0.090090698	1	0.032111031	0.765061205	0.105163876	0
BCOR	No	Yes	0.40476191	0.41975309	71	53	116	94	0.000119224	7.39E-05	0.096333092	1	0.032111031	0.765061205	0.730959679	0.827233033
MAGEE1	No	No	0.45454546	0.44897959	18	3	32	49	0.000169261	0.861749992	0.136763046	1	0.034190762	0.814611822	0.650554115	0.905719368
SLITRK4	Yes	No	0.24	0.33333333	13	9	30	32	0.000458234	0.009941691	0.370253121	1	0.074050624	1	0.800106107	0.73877419
ANOS1	Yes	No	0.42592593	0.44444444	18	6	19	10	0.001317064	0.0181395	1	1	0.177364582	1	NA	0.868470702
SRPX	No	No	0.40476191	0.41975309	40	29	25	24	0.002492076	0.127854816	1	1	0.287656815	1	0.39065079	0.78793596
MAGED2	No	No	0.45121951	0.50877193	16	5	21	22	0.003864439	0.662812433	1	1	0.328011404	1	0.912520632	0.992614953
IDS	No	Yes	0.38888889	0.5483871	13	5	23	28	0.004318064	0.937696901	1	1	0.328011404	1	0.996109408	0.995957091
ZCCHC16	No	No	0.36666667	0.48214286	11	4	9	7	0.004318734	0.346865042	1	1	0.328011404	1	0.091664702	NA
TEX13A	No	No	0.38596491	0.30136986	9	2	18	25	0.004465502	0.06847721	1	1	0.328011404	1	0.079403443	0
FAM47B	No	No	0.38461539	0.53488372	28	21	35	35	0.006131108	0.759886771	1	1	0.412827952	1	0.213982551	0
TBC1D25	No	No	0.44210526	0.52024922	21	10	20	24	0.007035034	0.846895131	1	1	0.43725443	1	NA	0.759959032
ZXDA	No	No	0.37142857	0.51470588	27	23	58	68	0.011177084	0.905013642	1	1	0.645077395	1	0.699775996	0.514850951
FTSJ1	No	Yes	0.44210526	0.52024922	7	1	12	13	0.016193551	0.726866008	1	1	0.843277571	1	0.657745815	0.847016333
NKRF	Yes	No	0.49206349	0.50892857	10	2	34	18	0.01686751	0.024819547	1	1	0.843277571	1	0.752711625	0.769284675
FOXP3	No	No	0.44210526	0.52024922	20	11	22	31	0.018263748	0.952654422	1	1	0.843277571	1	0.347500589	0.30801574
SLC9A6	No	Yes	0.4516129	0.40659341	5	0	8	16	0.018785886	0.82544375	1	1	0.843277571	1	0.972883754	0.95865452
ZNF630	No	No	0.44210526	0.52024922	17	9	13	13	0.024266664	0.656916397	1	1	0.989270823	1	NA	0.471672686
LUZP4	Yes	No	0.35714286	0.44	5	1	9	14	0.024486902	0.749950443	1	1	0.989270823	1	0.004774817	0
IQSEC2	No	Yes	0.45121951	0.50877193	25	16	40	68	0.030069076	0.998592445	1	1	1	1	NA	0.895908576
SHROOM2	Yes	No	0.42592593	0.44444444	55	51	101	105	0.033700939	0.105109377	1	1	1	1	0.403619429	0.823082314
PLAC1	No	No	0.4516129	0.40659341	9	3	3	4	0.036477217	0.594370679	1	1	1	1	0.046333412	0
SPANXN3	Yes	No	0.24	0.33333333	5	4	5	8	0.041550312	0.447961287	1	1	1	1	NA	0
MID1	Yes	Yes	0.42592593	0.44444444	19	13	23	24	0.041590594	0.316848288	1	1	1	1	0.853867012	0.875101073
FAM199X	No	No	0.38596491	0.30136986	6	2	7	13	0.041660789	0.397245547	1	1	1	1	0.801108229	0.860115358
LDOC1	Yes	No	0.24	0.33333333	3	1	5	8	0.04534272	0.447961287	1	1	1	1	0.977835416	0.981618242
MAGEB3	Yes	No	0.4137931	0.51470588	5	1	9	8	0.047689534	0.548982099	1	1	1	1	0.049398727	0
PASD1	No	No	0.50704225	0.47474748	19	9	15	23	0.050913528	0.875292731	1	1	1	1	0.077399198	0.143065064
TAF9B	No	No	0.39285714	0.52272727	9	5	7	10	0.052029496	0.876787165	1	1	1	1	0.823272813	0.870303488
FAM9A	Yes	No	0.42592593	0.44444444	12	7	5	14	0.057745319	0.968804469	1	1	1	1	0.038434332	0
H2BFM	No	No	0.38596491	0.30136986	19	17	5	11	0.058983607	0.554879704	1	1	1	1	NA	NA
SOX3	Yes	Yes	0.36842105	0.48	8	5	12	10	0.062029324	0.343764444	1	1	1	1	0.483022872	0.863080157
PCDH19	No	Yes	0.41176471	0.43589744	26	23	39	47	0.062110942	0.411190613	1	1	1	1	NA	0.849765511
WNK3	No	No	0.45121951	0.50877193	31	24	21	20	0.062137158	0.544997101	1	1	1	1	0.726125914	0.694248289
ASB12	No	No	0.43478261	0.42307692	30	25	11	11	0.064884453	0.301072533	1	1	1	1	0.158924782	0.342353512
RNF128	No	No	0.38596491	0.30136986	12	9	7	11	0.065789129	0.282715225	1	1	1	1	0.346144777	0.480567085
PDZD4	No	No	0.48846154	0.46842105	22	13	30	38	0.067871138	0.715495143	1	1	1	1	0.849033247	0.994717266
DCAF12L2	No	No	0.47058824	0.36363636	11	5	45	20	0.067994183	7.54E-08	1	1	1	1	NA	0.583957738
L1CAM	No	Yes	0.48846154	0.46842105	28	18	65	53	0.068677323	0.044500137	1	1	1	1	0.904444706	0.981240903
MOSPD1	No	No	0.4516129	0.40659341	5	1	1	2	0.070295576	0.791042918	1	1	1	1	0.620903089	0.656568379
CHRDL1	No	No	0.36666667	0.48214286	11	9	11	11	0.073007963	0.51712773	1	1	1	1	0.910280594	0.914829389
MAGEB4	Yes	No	0.4137931	0.51470588	10	6	15	14	0.073027655	0.563477882	1	1	1	1	NA	0
PRICKLE3	No	No	0.44210526	0.52024922	37	32	19	21	0.073539303	0.767711623	1	1	1	1	0.28236265	0.387526279
GYG2	No	No	0.49122807	0.44776119	23	14	5	21	0.077172112	0.998404602	1	1	1	1	0.378094789	0.674195461
HUWE1	No	Yes	0.45121951	0.50877193	28	22	89	96	0.080539991	0.795863789	1	1	1	1	0.959384579	0.924370654
LPAR4	No	No	0.39285714	0.52272727	4	1	9	5	0.081667978	0.265285686	1	1	1	1	0.528177317	0.410436095
LRCH2	Yes	No	0.35714286	0.44	14	14	9	11	0.0856247	0.549931938	1	1	1	1	0.711447772	0.81542774
KLHL13	Yes	No	0.35714286	0.44	7	5	20	14	0.093365487	0.058901932	1	1	1	1	0.710091959	0.90297019
TBC1D8B	No	No	0.38596491	0.30136986	29	32	17	13	0.097136543	0.002243816	1	1	1	1	0.08742042	0.26419061
ARR3	No	No	0.5	0.52427185	19	11	13	10	0.100244211	0.42841091	1	1	1	1	0.061659986	0.189208129
P2RY4	No	No	0.5	0.52427185	19	11	12	25	0.100244211	0.995593766	1	1	1	1	0.086771988	0.166028786
FAAH2	No	No	0.37142857	0.51470588	28	33	15	19	0.100721402	0.848355176	1	1	1	1	0.12732846	0.413616517
F8	No	No	0.48846154	0.46842105	31	22	48	54	0.102443084	0.52121882	1	1	1	1	0.211329875	0.511508814
SLC7A3	No	No	0.5	0.52427185	11	5	34	24	0.105056763	0.208436069	1	1	1	1	0.30181561	0.652741092
CLCN4	Yes	Yes	0.42592593	0.44444444	4	1	48	47	0.108483219	0.138031139	1	1	1	1	0.879273756	0.946957037
ALG13	No	Yes	0.36666667	0.48214286	13	13	21	25	0.114776252	0.689081811	1	1	1	1	NA	0.561640882
TRPC5	No	No	0.36666667	0.48214286	13	13	33	55	0.114776252	0.983407085	1	1	1	1	0.528295213	0.508382297
ABCD1	No	Yes	0.48846154	0.46842105	27	19	52	57	0.117161489	0.465411191	1	1	1	1	0.335769866	0.480135842
NR0B1	Yes	No	0.4137931	0.51470588	7	4	16	23	0.117248585	0.928820451	1	1	1	1	0.072624381	0.386609886
CXorf57	No	No	0.38596491	0.30136986	9	7	17	8	0.117306364	0.000105057	1	1	1	1	0.424958736	NA
GLOD5	No	No	0.44210526	0.52024922	15	11	5	2	0.117979548	0.261108905	1	1	1	1	NA	0.152498518
SMARCA1	No	No	0.45098039	0.4625	9	5	12	16	0.120362708	0.707114589	1	1	1	1	0.813487385	0.91849496
CACNA1F	No	No	0.44210526	0.52024922	59	59	42	54	0.12047429	0.957758593	1	1	1	1	0.156036312	0.318958547
GPR173	No	No	0.45121951	0.50877193	9	5	12	12	0.120730813	0.614187404	1	1	1	1	0.516033954	0.881785348
MAGEB2	Yes	No	0.4137931	0.51470588	17	15	9	14	0.121588464	0.918547988	1	1	1	1	0.0665527	0
USP51	No	No	0.37142857	0.51470588	6	4	14	21	0.122478915	0.936926602	1	1	1	1	0.545567083	0.438628645
SLC16A2	No	Yes	0.45454546	0.44897959	9	5	16	14	0.125929731	0.22746475	1	1	1	1	0.867955671	0.908199019
PRRG3	No	No	0.50704225	0.47474748	16	9	15	19	0.129066972	0.71249989	1	1	1	1	0.407510021	0.659802706
CYLC1	No	No	0.52941177	0.5	10	4	15	16	0.131234696	0.639949934	1	1	1	1	NA	0
ZDHHC9	No	Yes	0.45098039	0.4625	4	1	3	6	0.132205055	0.867446186	1	1	1	1	0.964866777	0.909438844
TKTL1	No	No	0.48846154	0.46842105	16	10	35	43	0.135927355	0.677200437	1	1	1	1	0.250235793	0.809390329
FHL1	No	No	0.4516129	0.40659341	14	10	6	12	0.13764409	0.807206065	1	1	1	1	0.957969818	0.972184788
ZXDB	No	No	0.37142857	0.51470588	12	12	45	42	0.137834879	0.524293728	1	1	1	1	0.210386701	0.620505633
PAGE5	No	No	0.37142857	0.51470588	2	0	0	3	0.137959183	1	1	1	1	1	0.259549635	0
POU3F4	No	No	0.52941177	0.5	3	0	11	12	0.148381849	0.661180258	1	1	1	1	0.434390474	0.9406501
MAGEA4	No	No	0.50704225	0.47474748	18	11	23	32	0.14949707	0.835186246	1	1	1	1	0.008783306	0
H2BFWT	No	No	0.38596491	0.30136986	10	9	14	9	0.153666198	0.002190506	1	1	1	1	0.118250413	NA
PLP2	No	No	0.44210526	0.52024922	6	3	7	10	0.153879337	0.872516664	1	1	1	1	0.605281773	0.727076707
BEX1	No	No	0.54054054	0.47244095	3	0	3	1	0.157937338	0.272340809	1	1	1	1	0.980075454	0.997951593
PLP1	No	Yes	0.54054054	0.47244095	3	0	6	3	0.157937338	0.202736194	1	1	1	1	0.987620844	0.999946095
ZMYM3	No	Yes	0.56451613	0.4057971	25	13	40	64	0.159317457	0.703659437	1	1	1	1	0.798160811	0.863241874
KCND1	No	No	0.44210526	0.52024922	14	11	18	19	0.162143544	0.717762783	1	1	1	1	0.254656921	0.55905342
FAM47C	No	No	0.38461539	0.53488372	38	48	20	36	0.163353766	0.997508457	1	1	1	1	NA	0
PCSK1N	No	No	0.44210526	0.52024922	10	7	14	9	0.166230532	0.262022932	1	1	1	1	0.902794152	0.997466444
CYBB	No	No	0.40476191	0.41975309	7	5	16	19	0.166754059	0.387865514	1	1	1	1	0.575453902	0.451835481
PHF8	No	Yes	0.45121951	0.50877193	6	3	23	29	0.167715531	0.863801594	1	1	1	1	0.542148078	0.599536413
FAM50A	No	No	0.48846154	0.46842105	4	1	9	7	0.173409677	0.306592707	1	1	1	1	0.810539967	0.932725999
ARSF	No	No	0.49122807	0.44776119	31	24	21	23	0.173817088	0.402587051	1	1	1	1	0.129686395	0.520888362
DYNLT3	No	No	0.40476191	0.41975309	6	4	9	2	0.174311577	0.008645954	1	1	1	1	0.825748644	0.883240796
AFF2	No	Yes	0.38888889	0.5483871	24	28	35	48	0.175222968	0.992331011	1	1	1	1	0.836536194	0.855102151
APLN	No	No	0.45098039	0.4625	7	4	2	2	0.175526371	0.629252026	1	1	1	1	0.440756897	0.811708264
WWC3	Yes	No	0.42592593	0.44444444	44	48	71	84	0.181272401	0.396239271	1	1	1	1	0.471527942	0.589833432
TRO	No	No	0.45121951	0.50877193	33	31	58	62	0.181322039	0.741754409	1	1	1	1	0.701957086	0.897687456
ZCCHC12	Yes	Yes	0.49206349	0.50892857	14	9	14	15	0.181480309	0.67989094	1	1	1	1	0.753419005	0.975419115
MECP2	No	Yes	0.48846154	0.46842105	25	19	97	82	0.182216102	0.029152939	1	1	1	1	0.865185098	0.809659857
FAM120C	No	No	0.45121951	0.50877193	10	7	24	27	0.186152123	0.753429539	1	1	1	1	0.544506013	0.606867554
MAGEH1	No	No	0.37142857	0.51470588	6	5	4	5	0.187405949	0.774178824	1	1	1	1	0.797630276	0.979785456
MPP1	No	No	0.48846154	0.46842105	17	12	9	23	0.192992772	0.990465908	1	1	1	1	NA	0.826909601
RENBP	No	No	0.48846154	0.46842105	17	12	19	14	0.192992772	0.144332457	1	1	1	1	0.16835652	0.662875317
NHS	Yes	Yes	0.47692308	0.42735043	56	51	50	49	0.193453942	0.072543223	1	1	1	1	0.494871493	0.4223492
TRMT2B	No	No	0.54054054	0.47244095	15	8	14	14	0.194178475	0.457788056	1	1	1	1	0.455493987	0.540294324
PGK1	No	Yes	0.39285714	0.52272727	8	7	13	8	0.196593411	0.254086998	1	1	1	1	0.998703136	0.978976875
MAGEB1	Yes	No	0.4137931	0.51470588	12	11	22	29	0.19982735	0.908474281	1	1	1	1	0.138705494	0
FMR1NB	No	No	0.38888889	0.5483871	7	6	8	14	0.204061065	0.974811642	1	1	1	1	0.231136524	0
PBDC1	No	No	0.45454546	0.44897959	2	0	2	3	0.206611575	0.742252045	1	1	1	1	NA	0.861193467
UPRT	No	No	0.45454546	0.44897959	2	0	9	6	0.206611575	0.17962854	1	1	1	1	0.488917708	0.676944639
DNASE1L1	No	No	0.48846154	0.46842105	5	2	11	19	0.208072196	0.904055178	1	1	1	1	0.417000707	0.583742116
AMOT	No	No	0.36666667	0.48214286	16	20	18	19	0.211668262	0.543562058	1	1	1	1	0.693645367	0.833863404
ATP11C	Yes	No	0.36842105	0.48	12	14	11	9	0.215560406	0.343159127	1	1	1	1	0.519806649	0.633281225
ZCCHC5	No	No	0.39285714	0.52272727	16	18	20	18	0.224452793	0.547873512	1	1	1	1	NA	NA
AWAT2	No	No	0.5	0.52427185	5	2	7	8	0.2265625	0.759633914	1	1	1	1	0.082999293	0.149264191
EFHC2	No	Yes	0.48275862	0.51724138	16	12	24	29	0.22670159	0.858997732	1	1	1	1	0.328224475	0.399062045
GSPT2	No	No	0.47916667	0.39393939	2	0	16	17	0.229600698	0.185938611	1	1	1	1	0.745814666	0.886906366
GAGE12J	No	No	0.44210526	0.52024922	3	1	2	0	0.231039991	0.270659251	1	1	1	1	NA	0
EMD	No	No	0.48846154	0.46842105	6	3	15	12	0.231721776	0.237191612	1	1	1	1	0.7931502	0.922430058
FTHL17	Yes	No	0.4137931	0.51470588	9	8	6	10	0.233649442	0.914954088	1	1	1	1	0.261907569	0
RAB39B	No	Yes	0.48846154	0.46842105	2	0	6	7	0.238594676	0.625550769	1	1	1	1	0.689636878	0.807180206
RHOXF1	Yes	No	0.49206349	0.50892857	2	0	5	7	0.242126478	0.822952569	1	1	1	1	0.072388588	0.415018058
PIM2	No	No	0.44210526	0.52024922	4	2	12	14	0.242364462	0.786822818	1	1	1	1	0.473650083	0.803191203
PLXNB3	No	No	0.48846154	0.46842105	71	65	104	135	0.242535481	0.863471613	1	1	1	1	0.51149493	0.84836397
MMGT1	No	No	0.4516129	0.40659341	3	1	1	7	0.24364145	0.984624866	1	1	1	1	0.87337892	0.868955851
ZNF674	No	Yes	0.44210526	0.52024922	18	17	9	11	0.244385594	0.80297683	1	1	1	1	NA	0.428548326
TREX2	No	No	0.48846154	0.46842105	16	12	19	27	0.245459992	0.815795031	1	1	1	1	NA	0.725675166
RLIM	No	Yes	0.45454546	0.44897959	3	1	16	15	0.247592385	0.282902005	1	1	1	1	0.924663994	0.885343108
ACTRT1	No	No	0.45098039	0.4625	12	10	14	18	0.248665684	0.675932531	1	1	1	1	0.025642537	0
SRPX2	No	Yes	0.41176471	0.43589744	23	26	14	16	0.248717381	0.435214378	1	1	1	1	0.203902382	0.298582287
IGBP1	No	Yes	0.5	0.52427185	2	0	5	5	0.25	0.681148125	1	1	1	1	0.775701485	0.956821735
PJA1	No	No	0.5	0.52427185	12	8	17	32	0.251722336	0.995877121	1	1	1	1	0.640945532	0.981887769
PAGE2	No	No	0.45121951	0.50877193	4	2	3	2	0.257284597	0.516443994	1	1	1	1	0.008075925	0
RGAG1	No	No	0.36666667	0.48214286	10	12	37	43	0.259556631	0.677973377	1	1	1	1	0.174133459	NA
NSDHL	No	Yes	0.48846154	0.46842105	8	5	13	21	0.262212458	0.88100824	1	1	1	1	0.816965338	0.87655652
MCF2	Yes	No	0.36842105	0.48	8	9	13	11	0.263087442	0.344028846	1	1	1	1	0.35828814	0.609077678
IL1RAPL2	No	No	0.38596491	0.30136986	4	3	4	15	0.263123781	0.869530162	1	1	1	1	0.30252299	0.420408603
AIFM1	No	Yes	0.45098039	0.4625	6	4	15	23	0.263652466	0.841443609	1	1	1	1	0.564843197	0.766212064
PABPC5	No	No	0.46666667	0.63157895	3	1	12	8	0.264237042	0.704695789	1	1	1	1	0.330641358	0.509190879
ACRC	No	No	0.56451613	0.4057971	12	6	20	29	0.264995186	0.54078868	1	1	1	1	0.087597265	NA
DMD	Yes	Yes	0.4137931	0.51470588	116	151	82	109	0.265819603	0.99255996	1	1	1	1	0.536076397	0.550805886
CASK	No	Yes	0.4	0.47272727	5	4	10	8	0.26656768	0.319387199	1	1	1	1	0.940226362	0.875747938
GPR82	No	No	0.4	0.47272727	5	4	5	6	0.26656768	0.660909405	1	1	1	1	0.038375383	0.169694356
BEX2	No	No	0.54054054	0.47244095	15	9	2	4	0.267456185	0.862602274	1	1	1	1	0.673956614	0.991105601
ABCB7	No	No	0.45454546	0.44897959	8	6	7	16	0.270050076	0.948005175	1	1	1	1	0.645012969	0.751118538
ZNF275	No	No	0.48846154	0.46842105	10	7	27	29	0.281113842	0.470266781	1	1	1	1	NA	0.707239502
ZNF182	No	No	0.44210526	0.52024922	12	11	26	26	0.286623505	0.667139202	1	1	1	1	NA	0.56735486
TCP11X2	No	No	0.54054054	0.47244095	2	0	0	3	0.292184075	1	1	1	1	1	NA	NA
MAGEB16	No	No	0.38461539	0.53488372	6	6	15	12	0.294891444	0.492898517	1	1	1	1	NA	0
UBL4A	No	No	0.48846154	0.46842105	3	1	5	9	0.295395033	0.865257585	1	1	1	1	0.566081113	0.917848094
SSX1	No	No	0.44210526	0.52024922	18	18	5	3	0.296173242	0.408398579	1	1	1	1	0.244694647	0
IL13RA1	Yes	No	0.49206349	0.50892857	3	1	3	10	0.300690705	0.990511293	1	1	1	1	0.479721764	0.564228343
PGRMC1	Yes	No	0.49206349	0.50892857	3	1	4	5	0.300690705	0.76335439	1	1	1	1	0.990509314	0.990782168
ARAF	No	No	0.44210526	0.52024922	10	9	23	29	0.303930033	0.89685874	1	1	1	1	0.600801698	0.74896232
WDR45	No	Yes	0.44210526	0.52024922	10	9	13	11	0.303930033	0.498843609	1	1	1	1	0.709797218	0.849981133
AMMECR1	No	No	0.36666667	0.48214286	2	1	4	6	0.304740745	0.797261379	1	1	1	1	0.514678142	0.536952186
TSPAN6	No	No	0.41176471	0.43589744	4	3	8	17	0.31288466	0.916579274	1	1	1	1	0.772046687	0.909223222
PQBP1	No	Yes	0.44210526	0.52024922	9	8	10	8	0.313439487	0.475931412	1	1	1	1	0.706614006	0.947549997
CCNB3	No	No	0.47916667	0.39393939	5	3	29	36	0.318734344	0.230143805	1	1	1	1	0.114418769	0.300522883
CDKL5	No	Yes	0.47692308	0.42735043	6	4	20	35	0.321628244	0.862821594	1	1	1	1	0.965043622	0.714408927
CHST7	No	No	0.44210526	0.52024922	8	7	19	17	0.323645151	0.531272871	1	1	1	1	0.358818675	0.870411299
FAM9C	Yes	No	0.52380952	0.45535714	7	4	6	7	0.330549398	0.588618967	1	1	1	1	0.142713983	0.192819794
ESX1	No	No	0.38596491	0.30136986	5	5	19	19	0.332146538	0.008030346	1	1	1	1	0.081348739	0.149911056
ATP7A	No	Yes	0.39285714	0.52272727	15	19	25	25	0.340495294	0.678814985	1	1	1	1	0.341664702	0.424128079
ATRX	No	Yes	0.39285714	0.52272727	28	38	39	40	0.343377593	0.73575219	1	1	1	1	0.526703608	0.905665463
MAMLD1	No	No	0.50704225	0.47474748	33	28	52	60	0.344135844	0.623495053	1	1	1	1	0.722176373	0.734084416
CXCR3	No	No	0.56451613	0.4057971	5	2	18	32	0.345247572	0.78806286	1	1	1	1	0.323980193	0.165759258
C1GALT1C1	Yes	No	0.49206349	0.50892857	5	3	5	8	0.346062242	0.880106579	1	1	1	1	0.325807593	0.691067867
MAGEC2	Yes	No	0.24	0.33333333	2	3	15	19	0.34610135	0.125641668	1	1	1	1	0.016741335	0
GATA1	No	No	0.44210526	0.52024922	6	5	16	25	0.346723349	0.966093053	1	1	1	1	0.332174016	0.258476632
KRBOX4	No	No	0.44210526	0.52024922	6	5	4	5	0.346723349	0.784305283	1	1	1	1	NA	0.571343863
SSX5	No	No	0.44210526	0.52024922	6	5	10	9	0.346723349	0.571007332	1	1	1	1	0.092666824	0
WAS	No	No	0.44210526	0.52024922	6	5	19	22	0.346723349	0.811858496	1	1	1	1	0.307474652	0.351948682
NOX1	No	No	0.41176471	0.43589744	16	19	11	9	0.351321133	0.21017393	1	1	1	1	0.075689696	0.28693871
DUSP21	No	No	0.48275862	0.51724138	11	9	9	7	0.352401941	0.45676383	1	1	1	1	0.09136996	0
FLNA	No	Yes	0.48846154	0.46842105	85	83	175	196	0.353193725	0.469890024	1	1	1	1	0.745107286	0.946957037
BGN	No	No	0.48846154	0.46842105	7	5	9	12	0.356359689	0.718969491	1	1	1	1	0.893716105	0.947496092
PTCHD1	No	Yes	0.5483871	0.48076923	6	3	23	20	0.357663821	0.288351421	1	1	1	1	0.646958265	0.537329524
NRK	No	No	0.38596491	0.30136986	23	32	34	43	0.359010667	0.006437801	1	1	1	1	0.043385994	0.631987494
SSX3	No	No	0.44210526	0.52024922	5	4	13	6	0.360041054	0.114215783	1	1	1	1	0.012614949	0
PAGE3	No	No	0.37142857	0.51470588	1	0	0	1	0.37142857	1	1	1	1	1	NA	0
BCORL1	No	No	0.45098039	0.4625	66	75	68	86	0.372262023	0.725922884	1	1	1	1	0.595083707	0.760444181
ZMAT1	No	No	0.54054054	0.47244095	7	4	13	18	0.37258649	0.779232968	1	1	1	1	0.62732846	0.443102798
XK	No	No	0.40476191	0.41975309	8	9	19	18	0.374870775	0.161258926	1	1	1	1	0.411223768	0.620397822
CDK16	No	No	0.44210526	0.52024922	4	3	19	25	0.375039593	0.90746667	1	1	1	1	0.95755718	0.961295887
GABRA3	No	No	0.50704225	0.47474748	5	3	16	15	0.378791569	0.388336174	1	1	1	1	0.977422778	0.918656676
LANCL3	No	No	0.40476191	0.41975309	5	5	11	19	0.378886452	0.779079664	1	1	1	1	0.128035841	0.299121341
AGTR2	Yes	Yes	0.35714286	0.44	9	13	11	13	0.380266222	0.506466197	1	1	1	1	0.016269748	0.290873807
PNMA5	No	No	0.48846154	0.46842105	21	19	16	24	0.380310157	0.847517474	1	1	1	1	0.262202311	0.586653011
MAGIX	No	No	0.44210526	0.52024922	10	10	17	20	0.38090474	0.817177796	1	1	1	1	0.234024994	0.51404237
FAM155B	No	No	0.5	0.52427185	24	21	25	23	0.382995912	0.576971358	1	1	1	1	0.558830465	NA
CLDN2	No	No	0.38596491	0.30136986	1	0	7	6	0.38596491	0.063797542	1	1	1	1	0.171657628	0.205218048
AWAT1	No	No	0.5	0.52427185	7	5	8	11	0.387207031	0.870900871	1	1	1	1	NA	0
FGF13	Yes	No	0.36842105	0.48	3	3	10	6	0.390427225	0.181369825	1	1	1	1	0.710504598	0.965338796
SMS	No	Yes	0.5483871	0.48076923	7	4	12	9	0.392917478	0.269850082	1	1	1	1	NA	0.926472966
ZNF449	No	No	0.4516129	0.40659341	4	3	18	12	0.395138942	0.025373764	1	1	1	1	0.378035841	0.4223492
DOCK11	Yes	No	0.49206349	0.50892857	24	22	49	57	0.399199042	0.855017485	1	1	1	1	0.469346852	0.536143604
APOOL	No	No	0.52941177	0.5	4	2	0	1	0.400386354	1	1	1	1	1	0.818439047	0.545145814
MAGED1	No	No	0.47916667	0.39393939	18	17	34	37	0.401920901	0.090478069	1	1	1	1	0.971174251	0.986739259
PHKA2	No	No	0.47692308	0.42735043	32	32	47	41	0.40283804	0.028233239	1	1	1	1	0.568674841	0.569996227
UBA1	No	No	0.44210526	0.52024922	13	14	47	63	0.411072413	0.979727594	1	1	1	1	0.978483848	0.983828365
UXT	No	No	0.44210526	0.52024922	2	1	4	5	0.413545993	0.784305283	1	1	1	1	0.886229663	0.959031858
CDR1	Yes	No	0.24	0.33333333	1	1	5	8	0.4224	0.447961287	1	1	1	1	0.671421834	0.999838284
BMP15	No	No	0.47916667	0.39393939	11	10	4	9	0.423357818	0.819985894	1	1	1	1	0.026585711	0
TIMP1	No	No	0.44210526	0.52024922	12	13	10	9	0.425754698	0.571007332	1	1	1	1	0.71115303	0.867608215
APEX2	No	No	0.45121951	0.50877193	9	9	18	19	0.426286844	0.668414124	1	1	1	1	0.378271634	0.509837745
FAM127B	No	No	0.4516129	0.40659341	2	1	4	10	0.427645929	0.885601687	1	1	1	1	0.98343551	NA
ZCCHC13	No	No	0.45454546	0.44897959	2	1	3	1	0.432006019	0.240119301	1	1	1	1	0.145484556	0
EGFL6	Yes	No	0.52380952	0.45535714	22	18	20	25	0.432292995	0.614869176	1	1	1	1	0.122730488	0.598458304
FRMPD4	Yes	Yes	0.52380952	0.45535714	22	18	48	60	0.432292995	0.626092456	1	1	1	1	NA	0.771494798
GNL3L	No	No	0.45121951	0.50877193	8	8	12	25	0.441031669	0.992474684	1	1	1	1	NA	0.577003935
SPIN3	No	No	0.37142857	0.51470588	4	5	5	6	0.44519317	0.757757616	1	1	1	1	0.593845791	0.593013854
AVPR2	No	No	0.48846154	0.46842105	16	15	37	29	0.448463471	0.084302169	1	1	1	1	0.108052346	0.378200636
SCML2	No	No	0.47692308	0.42735043	4	3	4	7	0.449626633	0.76456685	1	1	1	1	0.312662108	0.512101773
CNGA2	No	No	0.50704225	0.47474748	36	33	26	17	0.451022373	0.060125914	1	1	1	1	0.094140533	0
HSD17B10	No	Yes	0.45121951	0.50877193	1	0	7	4	0.45121951	0.294543162	1	1	1	1	0.641535015	0.963883349
AMER1	No	No	0.43478261	0.42307692	20	24	35	36	0.452732003	0.142070077	1	1	1	1	NA	0.619750957
GPM6B	Yes	No	0.52380952	0.45535714	7	5	7	17	0.452943145	0.967543803	1	1	1	1	0.998231549	0.996550051
PNCK	No	No	0.48846154	0.46842105	13	12	23	29	0.453604568	0.696203816	1	1	1	1	0.544211271	0.876826047
ARSD	No	No	0.49122807	0.44776119	18	17	22	31	0.458369281	0.729967227	1	1	1	1	0.422836595	0.539539647
CFAP47	No	No	0.38461539	0.53488372	15	22	30	38	0.45866222	0.952479496	1	1	1	1	NA	0.223923239
CCDC22	No	Yes	0.44210526	0.52024922	14	16	21	28	0.462571021	0.92335248	1	1	1	1	0.469759491	0.748854509
RGN	No	No	0.44210526	0.52024922	14	16	4	7	0.462571021	0.910753121	1	1	1	1	0.349858524	0.773812732
CMC4	No	No	0.48846154	0.46842105	8	7	2	2	0.463790129	0.638701696	1	1	1	1	NA	0.766050348
HAUS7	No	No	0.48846154	0.46842105	7	6	16	21	0.466198125	0.725831493	1	1	1	1	0.415055411	0.635329632
USP9X	No	Yes	0.4	0.47272727	5	6	43	43	0.467225805	0.344606048	1	1	1	1	0.938281066	0.886313406
F9	Yes	No	0.36842105	0.48	5	7	29	18	0.470496635	0.041237551	1	1	1	1	0.073272813	0
DCAF12L1	No	No	0.47058824	0.36363636	1	0	24	29	0.47058824	0.114597248	1	1	1	1	0.096616364	0.266993693
BCAP31	No	Yes	0.48846154	0.46842105	5	4	12	12	0.471624724	0.45642384	1	1	1	1	0.936276822	0.974556628
SMIM9	No	No	0.48846154	0.46842105	5	4	0	0	0.471624724	NA	1	1	1	1	NA	0
NUP62CL	No	No	0.56521739	0.48571429	4	2	1	2	0.472492779	0.86397668	1	1	1	1	0.166116482	0.392323864
FUNDC1	No	No	0.48275862	0.51724138	2	1	1	3	0.474148181	0.945684954	1	1	1	1	0.829698184	0.885181392
SUV39H1	No	No	0.44210526	0.52024922	5	5	11	14	0.475057592	0.842112331	1	1	1	1	0.372848385	0.582340575
RNF113A	Yes	Yes	0.49206349	0.50892857	7	6	5	6	0.476736978	0.745361672	1	1	1	1	0.178613535	0.84847178
ZNF81	No	Yes	0.44210526	0.52024922	9	10	16	19	0.47803949	0.820277644	1	1	1	1	0.392301344	0.455770578
NUDT10	No	No	0.47916667	0.39393939	1	0	9	9	0.47916667	0.245914242	1	1	1	1	0.791145956	0.897310118
PAGE4	No	No	0.47916667	0.39393939	1	0	0	0	0.47916667	NA	1	1	1	1	0.007958029	0.201444666
CSAG3	No	No	0.48846154	0.46842105	2	1	2	4	0.482695382	0.858140313	1	1	1	1	NA	NA
ZBTB33	Yes	No	0.49206349	0.50892857	3	2	20	17	0.485121543	0.413411534	1	1	1	1	0.935215751	0.878389305
CLIC2	No	Yes	0.48846154	0.46842105	1	0	2	5	0.48846154	0.914021154	1	1	1	1	0.179910398	0.481645194
DKC1	No	Yes	0.48846154	0.46842105	1	0	8	13	0.48846154	0.84661789	1	1	1	1	0.539966989	0.812624656
PPP1R3F	No	No	0.44210526	0.52024922	24	29	37	43	0.490317048	0.87403648	1	1	1	1	NA	0.84184141
UTP14A	No	No	0.45098039	0.4625	10	11	32	23	0.491958737	0.050709542	1	1	1	1	0.292030182	0.557436257
EDA	No	No	0.5	0.52427185	10	9	11	13	0.5	0.80266349	1	1	1	1	0.093492101	0.43442402
ARMCX1	No	No	0.54054054	0.47244095	7	5	9	14	0.500135139	0.838385548	1	1	1	1	0.753360057	0.954611611
BHLHB9	No	No	0.54054054	0.47244095	7	5	12	7	0.500135139	0.123085115	1	1	1	1	0.691110587	0.843242952
CCDC120	No	No	0.44210526	0.52024922	46	57	35	32	0.501379493	0.535365882	1	1	1	1	0.470113181	0.677321977
GPR143	Yes	No	0.42592593	0.44444444	6	7	9	18	0.502519073	0.913938756	1	1	1	1	0.268745579	0.621799364
CXorf66	Yes	No	0.36842105	0.48	3	4	8	15	0.509780723	0.931525115	1	1	1	1	NA	0
CT47B1	Yes	No	0.49206349	0.50892857	25	25	26	11	0.511321049	0.013311653	1	1	1	1	NA	0
AKAP4	No	No	0.47916667	0.39393939	32	34	32	27	0.511583196	0.01475122	1	1	1	1	0.130393775	0
GPR174	No	No	0.39285714	0.52272727	2	2	6	14	0.512421577	0.987530093	1	1	1	1	0.011553879	0
MXRA5	No	No	0.49122807	0.44776119	98	101	106	116	0.514215781	0.205089773	1	1	1	1	0.232492337	0.34936122
SPIN2A	No	No	0.37142857	0.51470588	3	4	5	3	0.516591402	0.395895011	1	1	1	1	0.060127328	0.324025659
SRPK3	No	No	0.48846154	0.46842105	35	36	50	69	0.516730578	0.87442912	1	1	1	1	0.284072153	0.783461808
MAP3K15	No	No	0.47692308	0.42735043	37	40	45	68	0.519572767	0.763725941	1	1	1	1	0.137526527	0.531669452
RPGR	No	No	0.40476191	0.41975309	6	8	23	33	0.528870187	0.604602102	1	1	1	1	0.412461684	0.370276535
KLHL34	No	No	0.5483871	0.48076923	20	16	35	31	0.534371196	0.247424006	1	1	1	1	0.401025701	0.313675813
DRP2	No	No	0.54054054	0.47244095	24	20	34	37	0.535768179	0.503225528	1	1	1	1	0.72983966	0.796129589
MTMR8	No	No	0.43478261	0.42307692	18	23	20	14	0.538104251	0.038694055	1	1	1	1	0.246993634	0.377715487
MAGEE2	No	No	0.45454546	0.44897959	17	20	24	18	0.539747937	0.075255913	1	1	1	1	0.35934921	0.632957792
NGFRAP1	No	No	0.54054054	0.47244095	1	0	4	5	0.54054054	0.688969823	1	1	1	1	0.757014855	NA
PRAF2	No	No	0.44210526	0.52024922	3	3	4	2	0.542462974	0.382443342	1	1	1	1	0.920832351	0.970891057
RBM3	No	No	0.44210526	0.52024922	3	3	6	5	0.542462974	0.554665726	1	1	1	1	0.865008253	0.969219988
TFE3	No	No	0.44210526	0.52024922	3	3	19	27	0.542462974	0.94568193	1	1	1	1	0.659042679	0.882540025
SASH3	No	No	0.45098039	0.4625	7	8	27	19	0.550908338	0.061314286	1	1	1	1	0.259785428	0.336962967
MUM1L1	No	No	0.38596491	0.30136986	9	14	29	30	0.557532024	0.001678542	1	1	1	1	0.311070502	NA
FAM133A	No	No	0.53846154	0.64285714	2	1	2	4	0.557578518	0.975513098	1	1	1	1	0.140709738	0.44094658
TCEAL3	No	No	0.54054054	0.47244095	2	1	4	6	0.56067755	0.779188382	1	1	1	1	0.400200424	0.933750202
FGD1	No	Yes	0.45121951	0.50877193	3	3	41	29	0.560946	0.121223654	1	1	1	1	0.786312191	0.908414641
FLJ44635	No	No	0.56451613	0.4057971	1	0	4	12	0.56451613	0.940523119	1	1	1	1	0.155093138	NA
HDAC8	No	Yes	0.56451613	0.4057971	1	0	5	17	0.56451613	0.976554736	1	1	1	1	0.812131573	0.545253625
PRPS1	No	Yes	0.56521739	0.48571429	1	0	5	8	0.56521739	0.842840578	1	1	1	1	0.763970762	0.926526872
LHFPL1	No	No	0.36666667	0.48214286	6	10	5	0	0.565980049	0.026054257	1	1	1	1	0.127800047	0.393348067
RAP2C	No	No	0.56818182	0.5	1	0	1	4	0.56818182	0.96875	1	1	1	1	0.554645131	0.736887499
SLC25A14	No	No	0.56818182	0.5	1	0	9	13	0.56818182	0.856860638	1	1	1	1	0.482079698	0.775699423
UBQLN2	No	No	0.37142857	0.51470588	6	10	10	9	0.581640716	0.551688445	1	1	1	1	0.95826456	0.956929546
RP2	No	No	0.44210526	0.52024922	5	6	5	6	0.582002794	0.769346574	1	1	1	1	0.371610469	0.703951269
ELK1	No	No	0.44210526	0.52024922	8	10	28	23	0.582112437	0.393994078	1	1	1	1	0.775642537	0.892566438
FMR1	No	Yes	0.38888889	0.5483871	4	6	8	10	0.589480325	0.869092777	1	1	1	1	0.860174487	0.873537815
PAGE1	No	No	0.47916667	0.39393939	4	4	5	5	0.590277912	0.351775478	1	1	1	1	0.001886348	0
UPF3B	Yes	Yes	0.49206349	0.50892857	6	6	3	6	0.591147204	0.918635201	1	1	1	1	0.493928319	0.804808366
GAGE10	No	No	0.44210526	0.52024922	2	2	3	1	0.596051996	0.343471766	1	1	1	1	NA	NA
GJB1	No	No	0.56451613	0.4057971	2	1	13	16	0.59623712	0.38700975	1	1	1	1	0.360822919	0.908468546
DCX	No	Yes	0.36666667	0.48214286	1	1	9	22	0.598888893	0.990775787	1	1	1	1	0.946651733	0.997250822
CHM	No	No	0.52941177	0.5	10	9	14	20	0.602578323	0.885259493	1	1	1	1	0.696003301	0.662228451
GLA	No	No	0.54054054	0.47244095	6	5	8	21	0.608551491	0.990708074	1	1	1	1	0.43562839	0.686216376
XAGE5	No	No	0.45121951	0.50877193	2	2	0	0	0.611009097	NA	1	1	1	1	0.002298986	0
DUSP9	No	No	0.48846154	0.46842105	4	4	16	25	0.611200804	0.877294177	1	1	1	1	0.370785192	0.447469139
ELF4	No	No	0.45098039	0.4625	8	10	19	23	0.611768657	0.611077458	1	1	1	1	0.111412403	0.304134548
PSMD10	No	No	0.56521739	0.48571429	3	2	2	8	0.620902737	0.986481456	1	1	1	1	0.950129686	0.925448763
FTH1P18	No	No	0.38461539	0.53488372	1	1	12	24	0.621301782	0.995395996	1	1	1	1	NA	NA
SYTL4	No	No	0.41176471	0.43589744	10	15	4	6	0.621988034	0.703205226	1	1	1	1	0.212390946	0.423966363
FATE1	No	No	0.50704225	0.47474748	7	7	2	10	0.625235009	0.994776097	1	1	1	1	0.183859939	0.215298367
MAGEA10	No	No	0.50704225	0.47474748	7	7	8	12	0.625235009	0.813662157	1	1	1	1	0.126090545	0
ARHGAP4	No	No	0.48846154	0.46842105	30	33	60	76	0.625365436	0.764715453	1	1	1	1	0.415526998	0.692253787
MED14	No	No	0.4	0.47272727	7	11	17	22	0.62572314	0.731832365	1	1	1	1	0.881160104	0.654519972
TMEM185A	No	No	0.38888889	0.5483871	1	1	4	7	0.626543211	0.937702347	1	1	1	1	0.437691582	0.518193089
ATP6AP1	No	No	0.48846154	0.46842105	10	11	20	22	0.628536989	0.520064996	1	1	1	1	0.974593256	0.975904264
PRR32	No	No	0.47058824	0.36363636	6	7	7	9	0.631569884	0.354286611	1	1	1	1	NA	0.156918764
FOXR2	No	No	0.37142857	0.51470588	4	7	11	13	0.632345486	0.77529537	1	1	1	1	0.005010611	0
PAGE2B	No	No	0.45121951	0.50877193	7	9	1	2	0.637697576	0.881464202	1	1	1	1	NA	0.157835157
XG	No	No	0.49122807	0.44776119	10	11	9	3	0.638188669	0.034351729	1	1	1	1	0.381513794	0.137836235
SHROOM4	No	Yes	0.47916667	0.39393939	26	30	34	34	0.638534103	0.049033698	1	1	1	1	NA	0.541372433
SSX7	No	No	0.45121951	0.50877193	4	5	5	9	0.641430029	0.920472537	1	1	1	1	0.026998349	0
CXorf40A	No	No	0.38888889	0.5483871	2	3	11	12	0.643576735	0.812194121	1	1	1	1	0.629568498	NA
PNMA3	No	No	0.48846154	0.46842105	8	9	17	26	0.650477606	0.86742489	1	1	1	1	0.375618958	0.880006469
ITM2A	No	No	0.39285714	0.52272727	2	3	2	6	0.650587827	0.973717448	1	1	1	1	0.870962037	0.979515929
ARMCX6	No	No	0.54054054	0.47244095	12	11	8	19	0.653117277	0.980238014	1	1	1	1	0.770219288	0.707131691
XAGE2	No	No	0.47916667	0.39393939	2	2	1	1	0.655617613	0.632690537	1	1	1	1	NA	0
SPANXN4	Yes	No	0.24	0.33333333	1	3	1	2	0.66637824	0.703703699	1	1	1	1	NA	0
NDUFB11	No	No	0.44210526	0.52024922	3	4	8	13	0.66803051	0.933141829	1	1	1	1	0.967578401	0.986146299
CXorf36	No	No	0.48275862	0.51724138	11	13	29	30	0.670191467	0.700589765	1	1	1	1	0.450129686	NA
USP11	No	No	0.44210526	0.52024922	10	14	54	56	0.673150732	0.761687787	1	1	1	1	0.98991983	0.984690852
KIAA2022	No	Yes	0.45454546	0.44897959	9	12	22	44	0.674075701	0.979032837	1	1	1	1	NA	NA
NKAP	Yes	No	0.49206349	0.50892857	2	2	7	6	0.675501764	0.526167387	1	1	1	1	0.352393303	0.514150181
TMLHE	No	Yes	0.48846154	0.46842105	20	23	11	11	0.676207267	0.465167434	1	1	1	1	0.718934214	0.523529729
SPIN4	No	No	0.43478261	0.42307692	1	1	9	5	0.680529302	0.082491171	1	1	1	1	NA	0.715648752
ZC4H2	No	Yes	0.68	0.48979592	6	3	12	15	0.682720305	0.745976752	1	1	1	1	0.780063664	0.78071263
ERCC6L	No	No	0.56451613	0.4057971	7	6	41	36	0.683055839	0.016582056	1	1	1	1	0.02016034	0.5440138
ERAS	No	No	0.44210526	0.52024922	1	1	16	17	0.688753459	0.719660181	1	1	1	1	0.192879038	0.282410652
GPR119	No	No	0.56818182	0.5	7	6	15	14	0.692718757	0.5	1	1	1	1	0.059125206	0
ATP1B4	Yes	No	0.49206349	0.50892857	12	14	2	11	0.693356466	0.998602245	1	1	1	1	0.073508606	0.119077139
RAB41	No	No	0.5	0.52427185	7	8	5	6	0.696380615	0.777565454	1	1	1	1	NA	0.400086249
CAPN6	No	No	0.36666667	0.48214286	5	10	12	11	0.696858543	0.43124459	1	1	1	1	0.15933742	0.31572422
RAB33A	No	No	0.45098039	0.4625	1	1	2	1	0.698577468	0.443855469	1	1	1	1	0.684036784	0.939248558
PRKX	No	No	0.49122807	0.44776119	11	13	10	16	0.699925781	0.800029911	1	1	1	1	0.618132516	0.768961242
CLCN5	No	No	0.47916667	0.39393939	8	10	16	18	0.700688933	0.228401021	1	1	1	1	0.251120019	0.397444882
MAGEA8	No	No	0.50704225	0.47474748	8	9	8	10	0.706066241	0.687378209	1	1	1	1	0.412874322	0.170179505
FAM9B	Yes	No	0.42592593	0.44444444	5	8	5	9	0.715329252	0.822093423	1	1	1	1	0.03489743	0.13244569
USP26	No	No	0.56818182	0.5	9	8	22	32	0.716765158	0.933162882	1	1	1	1	0.12049045	0
TSPYL2	No	No	0.45121951	0.50877193	18	25	32	39	0.718666845	0.86379345	1	1	1	1	0.699363358	0.965392701
FOXO4	No	No	0.56451613	0.4057971	11	10	10	7	0.726047336	0.100434319	1	1	1	1	0.518450837	0.90178427
PDHA1	No	Yes	0.47692308	0.42735043	1	1	8	16	0.726390536	0.873175006	1	1	1	1	0.905505777	0.907390437
NYX	No	No	0.4	0.47272727	9	16	12	27	0.72646855	0.987994289	1	1	1	1	0.392537137	0.142795537
ARHGAP36	No	No	0.56818182	0.5	10	9	9	19	0.72744532	0.982150931	1	1	1	1	0.160811129	0.407633012
SLC10A3	No	No	0.48846154	0.46842105	8	10	27	22	0.727799211	0.154933496	1	1	1	1	0.457675077	0.54649345
ARL13A	No	No	0.54054054	0.47244095	3	3	2	2	0.728869606	0.645065766	1	1	1	1	NA	0.217885828
JADE3	No	No	0.44210526	0.52024922	2	3	20	20	0.731810847	0.661161653	1	1	1	1	NA	0.701633335
TIMM17B	No	No	0.44210526	0.52024922	2	3	3	7	0.731810847	0.958170885	1	1	1	1	0.285192172	0.837744596
CFP	No	No	0.44210526	0.52024922	10	15	15	7	0.732032908	0.095284009	1	1	1	1	0.230900731	0.283866099
CNKSR2	No	Yes	0.5483871	0.48076923	6	6	19	27	0.735565216	0.857101455	1	1	1	1	0.947594907	0.890625842
TMEM255A	Yes	No	0.49206349	0.50892857	8	10	10	19	0.737965032	0.975378453	1	1	1	1	NA	0.625950084
ZNF41	No	Yes	0.44210526	0.52024922	17	25	19	19	0.738350261	0.660295469	1	1	1	1	0.476715397	0.567085332
AKAP14	Yes	No	0.49206349	0.50892857	1	1	2	4	0.742000502	0.898773126	1	1	1	1	0.062897901	0.424343701
SLC25A5	Yes	Yes	0.49206349	0.50892857	1	1	6	8	0.742000502	0.807133156	1	1	1	1	NA	0.993154008
UBE2A	Yes	Yes	0.49206349	0.50892857	1	1	2	4	0.742000502	0.898773126	1	1	1	1	0.934508371	0.9208668
SYTL5	No	No	0.40476191	0.41975309	12	21	12	19	0.742498824	0.706201171	1	1	1	1	0.240332469	0.703573931
SLC25A43	Yes	No	0.49206349	0.50892857	13	16	9	4	0.743973207	0.147953744	1	1	1	1	0.400082528	0.467036817
TCEAL5	No	No	0.54054054	0.47244095	2	2	17	22	0.745720351	0.730646358	1	1	1	1	NA	0.95806156
PAK3	No	Yes	0.36666667	0.48214286	1	2	8	3	0.745962967	0.091875139	1	1	1	1	0.963393068	0.779041561
ZNF645	No	No	0.5483871	0.48076923	10	10	12	4	0.746015658	0.027208466	1	1	1	1	0.019276114	NA
FAM122C	No	No	0.4516129	0.40659341	2	3	3	7	0.746191316	0.843109015	1	1	1	1	0.410044801	NA
PDZD11	No	No	0.5	0.52427185	1	1	1	2	0.75	0.892334503	1	1	1	1	0.361942938	0.93105493
KDM5C	No	Yes	0.45121951	0.50877193	8	12	44	54	0.751499371	0.90066617	1	1	1	1	0.783954256	0.870465204
TLR8	Yes	No	0.52380952	0.45535714	8	9	16	29	0.752468649	0.933605874	1	1	1	1	0.148785664	0.176486443
DDX26B	No	No	0.4516129	0.40659341	8	12	11	17	0.752624328	0.628753917	1	1	1	1	0.453018156	NA
PORCN	No	Yes	0.44210526	0.52024922	7	11	12	9	0.75331469	0.402366764	1	1	1	1	0.836300401	0.727130613
SYN1	No	Yes	0.44210526	0.52024922	7	11	24	27	0.75331469	0.802377395	1	1	1	1	0.915350153	0.994178211
HMGB3	No	Yes	0.50704225	0.47474748	1	1	0	4	0.756992657	1	1	1	1	1	0.465692054	0.95687564
TLR7	Yes	No	0.52380952	0.45535714	7	8	24	39	0.758497996	0.905983321	1	1	1	1	0.327399198	0.275025605
SLC35A2	No	No	0.44210526	0.52024922	3	5	17	23	0.766105365	0.913809102	1	1	1	1	0.345908984	0.693008463
MSL3	Yes	Yes	0.52380952	0.45535714	6	7	8	9	0.766307475	0.543576719	1	1	1	1	0.497229427	0.666540887
ATP6AP2	No	Yes	0.4	0.47272727	3	6	1	7	0.768212992	0.994025762	1	1	1	1	0.970054232	0.984636947
FRMPD3	No	No	0.56521739	0.48571429	3	3	70	80	0.769312695	0.708044376	1	1	1	1	NA	0.477710096
STARD8	No	No	0.5	0.52427185	42	48	56	51	0.769603764	0.546587069	1	1	1	1	0.282598444	0.442887176
TENM1	No	No	0.47058824	0.36363636	52	66	67	89	0.770988099	0.053055605	1	1	1	1	NA	0.722440839
EFNB1	No	No	0.5	0.52427185	7	9	16	17	0.772750854	0.735154079	1	1	1	1	0.60899552	0.964368498
CYSLTR1	No	No	0.39285714	0.52272727	6	12	25	20	0.773034026	0.386266503	1	1	1	1	0.135286489	0.250175193
RAB9A	Yes	No	0.52380952	0.45535714	1	1	3	6	0.773242627	0.857933468	1	1	1	1	0.629981137	0.812570751
ALAS2	No	No	0.45121951	0.50877193	5	8	11	9	0.77473701	0.443055497	1	1	1	1	0.346203726	0.778987656
IRS4	No	No	0.56521739	0.48571429	17	16	40	35	0.775845476	0.238928954	1	1	1	1	0.013970762	0.294808905
CDX4	No	No	0.56451613	0.4057971	7	7	9	5	0.776178696	0.063824046	1	1	1	1	0.015208677	0
IL2RG	No	No	0.56451613	0.4057971	2	2	11	10	0.777545598	0.188981201	1	1	1	1	0.060657864	0.263543744
MTMR1	No	No	0.50704225	0.47474748	8	10	20	30	0.778065019	0.885309993	1	1	1	1	0.724062721	0.782329794
GPC3	No	Yes	0.4516129	0.40659341	7	11	10	6	0.778324074	0.065046671	1	1	1	1	0.224357463	0.744272546
KCNE5	No	No	0.56521739	0.48571429	2	2	6	9	0.778445616	0.82143617	1	1	1	1	NA	0.826586168
MBNL3	No	No	0.56818182	0.5	6	6	7	7	0.77975546	0.604736328	1	1	1	1	0.380629568	0.406177565
ZNF157	No	No	0.44210526	0.52024922	8	13	19	10	0.782045879	0.101649963	1	1	1	1	0.269276114	0.402889332
MAP7D3	No	No	0.4516129	0.40659341	14	21	21	31	0.782430299	0.568520244	1	1	1	1	NA	0.37151636
TAZ	No	No	0.48846154	0.46842105	5	7	9	8	0.783074078	0.39568669	1	1	1	1	0.463452016	NA
WDR13	No	No	0.44210526	0.52024922	6	10	26	26	0.784179585	0.667139202	1	1	1	1	0.747818911	0.934882217
PFKFB1	No	No	0.45121951	0.50877193	19	28	15	19	0.785594532	0.831408906	1	1	1	1	0.044623909	0.282626274
TAB3	Yes	No	0.4137931	0.51470588	10	18	7	21	0.786818388	0.998872136	1	1	1	1	0.837597265	0.722494744
SEPTIN6	Yes	No	0.49206349	0.50892857	9	12	7	14	0.78769074	0.967274944	1	1	1	1	NA	0.891919573
OPHN1	No	Yes	0.5	0.52427185	11	14	17	25	0.787821889	0.956086962	1	1	1	1	0.784248998	0.663360466
ARMCX3	No	No	0.54054054	0.47244095	1	1	7	9	0.788897005	0.700085103	1	1	1	1	0.776526763	0.939086842
BEX4	No	No	0.54054054	0.47244095	1	1	5	11	0.788897005	0.93936192	1	1	1	1	NA	0.993800873
RPL36A-HNRNPH2	No	No	0.54054054	0.47244095	1	1	0	1	0.788897005	1	1	1	1	1	NA	NA
TCEAL2	No	No	0.54054054	0.47244095	1	1	7	14	0.788897005	0.934233549	1	1	1	1	0.671480783	0.984097892
TCEAL8	No	No	0.54054054	0.47244095	1	1	0	1	0.788897005	1	1	1	1	1	0.550990332	0.952832731
MID1IP1	No	No	0.40476191	0.41975309	1	2	6	12	0.789102154	0.836641146	1	1	1	1	0.615244046	0.944854725
XKRX	No	No	0.54054054	0.47244095	12	13	9	13	0.790731733	0.789883441	1	1	1	1	0.025347795	0.236537114
RAB40AL	No	Yes	0.54054054	0.47244095	15	16	10	10	0.792238415	0.489220616	1	1	1	1	NA	0.187483155
IL1RAPL1	Yes	Yes	0.4137931	0.51470588	3	6	19	16	0.793262889	0.435613802	1	1	1	1	0.540910163	0.40741739
EBP	No	Yes	0.44210526	0.52024922	4	7	11	6	0.794074405	0.211608649	1	1	1	1	0.654916293	0.872082368
TAF7L	No	No	0.54054054	0.47244095	8	9	12	11	0.794675544	0.394569389	1	1	1	1	0.084708795	0.310064147
RBMX2	No	No	0.56818182	0.5	9	9	9	14	0.795086345	0.894980192	1	1	1	1	0.641122377	0.749824807
NAP1L2	No	No	0.56451613	0.4057971	11	11	11	12	0.795960327	0.307046344	1	1	1	1	0.777410988	0.97358633
FAM3A	No	No	0.48846154	0.46842105	2	3	18	23	0.797744174	0.702113258	1	1	1	1	0.656272106	0.784755539
MAGEA1	No	No	0.48846154	0.46842105	2	3	0	0	0.797744174	NA	1	1	1	1	0.187455789	0
MAGEA6	No	No	0.48846154	0.46842105	2	3	8	25	0.797744174	0.997860059	1	1	1	1	NA	0
VSIG1	No	No	0.56521739	0.48571429	11	11	22	24	0.797865926	0.597498515	1	1	1	1	0.104397548	0.252870465
SOWAHD	Yes	No	0.49206349	0.50892857	8	11	10	12	0.801472916	0.765043287	1	1	1	1	NA	0.305751711
MAGEA3	No	No	0.48846154	0.46842105	11	15	13	11	0.805622834	0.30279177	1	1	1	1	NA	0
SLC6A8	No	Yes	0.48846154	0.46842105	4	6	40	39	0.808539907	0.286478376	1	1	1	1	0.748821033	0.922376152
ZNF711	No	Yes	0.52941177	0.5	13	15	23	20	0.810545923	0.380395821	1	1	1	1	0.681737798	0.905503746
STK26	No	No	0.56818182	0.5	1	1	4	2	0.813533059	0.34375	1	1	1	1	NA	0.505902647
AMELX	Yes	No	0.42592593	0.44444444	3	6	12	16	0.813811141	0.637556601	1	1	1	1	0.092313134	0.222413886
TBL1X	Yes	No	0.42592593	0.44444444	3	6	37	36	0.813811141	0.169648875	1	1	1	1	0.569087479	0.732790685
LAMP2	Yes	Yes	0.49206349	0.50892857	4	6	5	5	0.814794248	0.644814129	1	1	1	1	0.848856402	0.965554418
SATL1	No	No	0.52941177	0.5	11	13	18	17	0.816514875	0.5	1	1	1	1	NA	0.48892243
XPNPEP2	No	No	0.45098039	0.4625	30	44	23	27	0.816951055	0.568875806	1	1	1	1	0.113121905	0.285321546
ARHGEF9	No	Yes	0.43478261	0.42307692	1	2	13	24	0.819429606	0.853276961	1	1	1	1	NA	0.966794243
ADGRG2	No	No	0.47692308	0.42735043	11	16	21	22	0.819837287	0.255165817	1	1	1	1	NA	0.554902701
TEX11	No	No	0.5	0.52427185	8	11	20	19	0.820358276	0.619925448	1	1	1	1	0.017153973	0.229529405
MTM1	No	Yes	0.50704225	0.47474748	2	3	7	20	0.821178842	0.993680058	1	1	1	1	0.513617071	0.60217778
SERPINA7	No	No	0.38596491	0.30136986	2	5	9	10	0.822275996	0.086043841	1	1	1	1	0.012909691	0
RS1	No	No	0.47692308	0.42735043	3	5	3	4	0.823065752	0.638140784	1	1	1	1	0.052640887	0.371947604
MAP7D2	No	No	0.47692308	0.42735043	14	20	20	22	0.824230617	0.312434277	1	1	1	1	0.700896015	0.913859091
OFD1	Yes	Yes	0.52380952	0.45535714	7	9	21	29	0.826675982	0.739188307	1	1	1	1	0.313133695	0.458142418
CPXCR1	No	No	0.5	0.5	4	6	5	3	0.828125	0.36328125	1	1	1	1	0.230959679	0
CT83	Yes	No	0.35714286	0.44	1	3	2	3	0.82921179	0.72856791	1	1	1	1	NA	0
KIAA1210	Yes	No	0.49206349	0.50892857	14	19	65	70	0.829703156	0.765474057	1	1	1	1	NA	0.176594254
KDM6A	No	Yes	0.48275862	0.51724138	23	31	12	19	0.834404099	0.948825882	1	1	1	1	0.765326574	0.640342839
SPANXN5	No	No	0.45121951	0.50877193	1	2	0	3	0.834729253	1	1	1	1	1	NA	0
PHF6	No	Yes	0.4516129	0.40659341	1	2	8	1	0.835084419	0.004292823	1	1	1	1	0.827517095	0.85677322
ATXN3L	Yes	No	0.52380952	0.45535714	6	8	10	3	0.836592781	0.022347313	1	1	1	1	NA	0.186782384
NHSL2	No	No	0.56451613	0.4057971	29	28	37	46	0.837090398	0.263047011	1	1	1	1	NA	0.470217239
RGAG4	No	No	0.56451613	0.4057971	20	20	9	20	0.837098257	0.893347733	1	1	1	1	NA	NA
RBM10	No	Yes	0.44210526	0.52024922	6	11	42	45	0.837330611	0.790305565	1	1	1	1	0.710327753	0.917848094
RRAGB	No	No	0.37142857	0.51470588	1	3	4	1	0.843894376	0.206422771	1	1	1	1	0.741865126	0.929329955
HDAC6	No	Yes	0.44210526	0.52024922	11	19	38	26	0.845188536	0.146359448	1	1	1	1	0.648255129	0.763139453
POF1B	No	No	0.52941177	0.5	6	8	5	5	0.846902949	0.623046875	1	1	1	1	0.06761377	0.178157512
HDX	No	No	0.52941177	0.5	2	3	9	8	0.847105736	0.5	1	1	1	1	0.381160104	0.476847609
NXF3	No	No	0.54054054	0.47244095	9	11	4	14	0.85002566	0.992726798	1	1	1	1	0.01797925	0.119023233
OCRL	No	Yes	0.45098039	0.4625	3	6	11	21	0.851877317	0.937741356	1	1	1	1	0.794918651	0.883995472
ARSE	No	No	0.49122807	0.44776119	5	8	39	37	0.852309905	0.151270483	1	1	1	1	0.395543504	NA
WDR44	Yes	No	0.49206349	0.50892857	8	12	9	26	0.85254804	0.999342856	1	1	1	1	0.744458854	0.74292491
CT45A10	No	No	0.4516129	0.40659341	3	6	5	9	0.852763285	0.737486678	1	1	1	1	NA	NA
CSTF2	No	No	0.41176471	0.43589744	2	5	13	12	0.856216336	0.257794578	1	1	1	1	0.48237444	0.672847825
ZDHHC15	No	Yes	0.45454546	0.44897959	3	6	9	5	0.856823457	0.117312358	1	1	1	1	0.625206319	0.540132607
RPS6KA3	No	Yes	0.47692308	0.42735043	1	2	4	6	0.856881204	0.683742839	1	1	1	1	0.713098326	0.674249367
HCFC1	No	Yes	0.48846154	0.46842105	18	25	104	120	0.857544079	0.575169298	1	1	1	1	0.907745815	0.8724058
TCEAL1	No	No	0.54054054	0.47244095	2	3	4	3	0.859079905	0.439897392	1	1	1	1	0.661400613	0.948520295
GABRQ	No	No	0.48846154	0.46842105	7	11	8	13	0.86030309	0.84661789	1	1	1	1	0.440933742	0.606975365
KLF8	No	Yes	0.37142857	0.51470588	2	6	12	5	0.860432287	0.089911251	1	1	1	1	0.49027352	0.564336154
MAOA	No	Yes	0.48275862	0.51724138	1	2	11	12	0.861617942	0.72000442	1	1	1	1	0.543327046	0.870896448
CXorf40B	No	No	0.50704225	0.47474748	6	9	13	16	0.861666134	0.68003406	1	1	1	1	NA	NA
DDX53	No	No	0.5483871	0.48076923	23	25	31	22	0.866082001	0.083756409	1	1	1	1	0.019335062	0.14074713
ATG4A	No	No	0.56521739	0.48571429	3	4	6	5	0.866101798	0.4613807	1	1	1	1	0.337950955	0.568756401
ZNF280C	No	No	0.45098039	0.4625	4	8	11	22	0.867007379	0.953379944	1	1	1	1	0.772577222	0.500080858
LONRF3	Yes	No	0.49206349	0.50892857	7	11	24	23	0.867029442	0.548980138	1	1	1	1	0.211270927	0.559969813
PPEF1	No	No	0.47692308	0.42735043	2	4	4	11	0.867463006	0.939336483	1	1	1	1	0.469877387	0.734192227
GLUD2	Yes	No	0.49206349	0.50892857	10	15	10	5	0.869031984	0.167829781	1	1	1	1	0.065491629	0.98080966
HYPM	No	No	0.40476191	0.41975309	1	3	4	3	0.874465569	0.328912041	1	1	1	1	NA	NA
PRRG1	No	No	0.40476191	0.41975309	1	3	12	7	0.874465569	0.051592463	1	1	1	1	0.649669889	0.765888631
TCEANC	Yes	No	0.52380952	0.45535714	7	10	3	8	0.878621115	0.939152651	1	1	1	1	0.298160811	0.393240257
SYP	No	Yes	0.44210526	0.52024922	6	12	21	17	0.879338572	0.407258279	1	1	1	1	0.935156803	0.995957091
SLC25A53	No	No	0.38596491	0.30136986	4	11	16	18	0.8903133	0.02792289	1	1	1	1	NA	0.384723196
GRIPAP1	No	Yes	0.44210526	0.52024922	7	14	13	21	0.890667563	0.962911758	1	1	1	1	NA	0.891650046
GLRA4	No	No	0.54054054	0.47244095	9	12	6	11	0.89394825	0.89157894	1	1	1	1	NA	NA
RPS6KA6	No	No	0.52941177	0.5	1	2	6	11	0.895786692	0.928268433	1	1	1	1	0.746286253	0.529728856
SSR4	No	Yes	0.48846154	0.46842105	3	6	6	6	0.898265936	0.525200619	1	1	1	1	0.735027116	0.891542235
BEND2	No	No	0.47692308	0.42735043	6	11	12	23	0.898322538	0.882157542	1	1	1	1	0.025701485	0.159883564
PLXNA3	No	No	0.48846154	0.46842105	72	91	176	179	0.898492417	0.163621728	1	1	1	1	0.612709267	0.840817207
DACH2	No	No	0.5	0.5	21	29	18	18	0.898680624	0.5660303	1	1	1	1	0.207262438	0.578728909
GAB3	No	No	0.48846154	0.46842105	7	12	9	13	0.899841908	0.778762688	1	1	1	1	0.104161754	0.28515983
ENOX2	No	No	0.56818182	0.5	9	11	13	10	0.901369403	0.338819742	1	1	1	1	0.37626739	0.60217778
RIBC1	No	No	0.45121951	0.50877193	3	7	2	6	0.901787004	0.968516666	1	1	1	1	0.203195001	0.368497655
XAGE3	No	No	0.45121951	0.50877193	3	7	1	5	0.901787004	0.985949265	1	1	1	1	0.377623202	0
BTK	No	No	0.54054054	0.47244095	1	2	3	11	0.903006732	0.988808455	1	1	1	1	0.041322801	0.271144413
PCDH11X	No	No	0.53846154	0.64285714	15	19	37	36	0.904729593	0.993823706	1	1	1	1	0.465574157	0.600560617
ITIH6	No	No	0.45121951	0.50877193	25	41	42	44	0.904950838	0.686653066	1	1	1	1	0.105930205	0
RAI2	No	No	0.47692308	0.42735043	12	20	18	29	0.909243966	0.775982991	1	1	1	1	0.51114124	0.719799472
FAM122B	No	No	0.4516129	0.40659341	1	3	4	12	0.909562423	0.941269814	1	1	1	1	0.507486442	NA
SMIM10	No	No	0.4516129	0.40659341	1	3	3	1	0.909562423	0.186878842	1	1	1	1	NA	0.554902701
RIPPLY1	No	No	0.38596491	0.30136986	1	4	7	10	0.912709707	0.228639854	1	1	1	1	NA	0.181769177
ADGRG4	No	No	0.4516129	0.40659341	57	86	65	67	0.913219603	0.028214983	1	1	1	1	NA	0.117891219
CD99L2	No	No	0.50704225	0.47474748	16	23	9	18	0.914805957	0.953482879	1	1	1	1	0.847146899	0.970567624
KIF4A	No	Yes	0.5	0.52427185	7	12	20	28	0.916465759	0.949298858	1	1	1	1	0.27912049	0.799956876
TGIF2LX	No	No	0.46666667	0.63157895	1	3	10	16	0.91909136	0.99707181	1	1	1	1	NA	0
TCEAL6	No	No	0.54054054	0.47244095	5	8	7	5	0.920311292	0.31502063	1	1	1	1	0.271162462	0.939571991
SLC6A14	Yes	No	0.35714286	0.44	2	8	10	22	0.92097687	0.950639854	1	1	1	1	0.018922424	0
GPR34	No	No	0.4	0.47272727	1	4	8	7	0.92224	0.414898354	1	1	1	1	0.414230134	0.561317449
TEX13B	No	No	0.56521739	0.48571429	3	5	6	11	0.925016905	0.910651507	1	1	1	1	0.21186041	0
G6PD	No	No	0.48846154	0.46842105	15	24	27	27	0.928193191	0.37039597	1	1	1	1	0.746168357	0.863457496
NDP	No	Yes	0.48275862	0.51724138	1	3	0	4	0.928423073	1	1	1	1	1	0.577399198	0.910570859
CXorf23	No	No	0.47692308	0.42735043	6	12	17	18	0.928873651	0.29727568	1	1	1	1	0.709148786	NA
ATP2B3	No	No	0.48846154	0.46842105	18	28	86	82	0.929234438	0.146386161	1	1	1	1	0.740863004	0.825508059
ZC3H12B	No	No	0.68	0.48979592	14	11	25	23	0.930212853	0.387351099	1	1	1	1	NA	0.534364724
ARMCX2	No	No	0.54054054	0.47244095	4	7	19	27	0.930896537	0.829995159	1	1	1	1	0.554055647	0.886852461
GPKOW	No	Yes	0.44210526	0.52024922	2	6	21	20	0.931120203	0.602957487	1	1	1	1	0.701190757	0.877095574
BRCC3	No	No	0.48846154	0.46842105	1	3	2	7	0.931527976	0.969731205	1	1	1	1	0.707262438	0.729448547
IDH3G	No	No	0.48846154	0.46842105	1	3	24	16	0.931527976	0.065656253	1	1	1	1	0.961447772	0.95024527
IKBKG	No	Yes	0.48846154	0.46842105	1	3	6	5	0.931527976	0.415080406	1	1	1	1	0.339129922	0.394156649
RBM41	No	No	0.56521739	0.48571429	8	11	10	8	0.932477006	0.360355031	1	1	1	1	0.385522282	0.434316209
OPN1LW	No	No	0.48846154	0.46842105	3	7	20	17	0.936719949	0.237214736	1	1	1	1	0.078578166	0
DGAT2L6	No	No	0.5	0.52427185	17	26	16	14	0.936855263	0.534325649	1	1	1	1	0.059478896	0
CXorf65	No	No	0.56451613	0.4057971	2	4	3	8	0.940128929	0.888610059	1	1	1	1	NA	0
MAGEA11	No	No	0.50704225	0.47474748	1	3	10	13	0.940947431	0.721973281	1	1	1	1	0.032303702	0
OR13H1	No	No	0.56818182	0.5	6	9	2	3	0.941871381	0.8125	1	1	1	1	0.013204433	0
GPR50	No	No	0.50704225	0.47474748	2	5	26	27	0.941992822	0.462059987	1	1	1	1	0.152794152	0.276750579
IRAK1	No	No	0.48846154	0.46842105	4	9	26	33	0.945225816	0.710559645	1	1	1	1	0.493279887	0.831707186
COL4A6	No	No	0.56521739	0.48571429	63	64	43	55	0.951212806	0.848701446	1	1	1	1	0.183211507	0.567085332
CXorf38	No	No	0.4	0.47272727	1	5	9	5	0.953344	0.156983188	1	1	1	1	0.446828578	0.442294216
KLHL4	No	No	0.5	0.5	4	9	15	19	0.953857422	0.804235847	1	1	1	1	0.559596793	0.711875371
SH3KBP1	No	No	0.47692308	0.42735043	3	8	34	25	0.95448021	0.015059349	1	1	1	1	NA	0.782868848
SAGE1	No	No	0.4516129	0.40659341	8	18	10	18	0.954868476	0.76364483	1	1	1	1	0.026703608	0.117459975
ARHGAP6	Yes	No	0.52380952	0.45535714	17	25	34	48	0.955524035	0.802389487	1	1	1	1	0.244989389	0.375936607
MID2	No	Yes	0.56521739	0.48571429	8	12	10	8	0.956427652	0.360355031	1	1	1	1	0.629391653	0.53086087
SMPX	No	No	0.5483871	0.48076923	1	3	2	0	0.95840268	0.231139053	1	1	1	1	0.140827635	0.759635599
YY2	No	No	0.5483871	0.48076923	1	3	12	22	0.95840268	0.953018531	1	1	1	1	0.322152794	0.328445906
CENPI	No	No	0.54054054	0.47244095	2	5	6	9	0.960080866	0.793024545	1	1	1	1	0.336064607	0.503746429
IGSF1	No	No	0.56818182	0.5	35	39	28	35	0.961116964	0.843248473	1	1	1	1	0.227658571	0.565629885
SPIN2B	No	No	0.37142857	0.51470588	1	6	2	1	0.961231191	0.522052459	1	1	1	1	NA	0.551183225
FRMD7	No	No	0.56818182	0.5	7	11	13	22	0.961450799	0.955234461	1	1	1	1	0.05971469	0.170772465
TSC22D3	No	No	0.56521739	0.48571429	1	3	16	14	0.964265422	0.36696901	1	1	1	1	0.704845555	0.947765619
MSN	No	No	0.68	0.48979592	4	5	20	26	0.965212277	0.814146889	1	1	1	1	0.876680028	0.964422403
GDPD2	No	No	0.5	0.52427185	3	8	11	15	0.967285156	0.890612592	1	1	1	1	0.235498703	0.73699531
OTUD6A	No	No	0.5	0.52427185	1	4	12	13	0.96875	0.740230307	1	1	1	1	0.188693704	0
PHEX	No	No	0.5483871	0.48076923	10	16	19	19	0.969538849	0.469371039	1	1	1	1	0.179026173	0.235782438
ARMCX5	No	No	0.54054054	0.47244095	5	10	7	15	0.969784951	0.953687629	1	1	1	1	0.508370667	0.739151528
GPRASP1	No	No	0.54054054	0.47244095	19	27	31	43	0.970052211	0.850574048	1	1	1	1	0.733612356	0.957576411
ITGB1BP2	No	No	0.56451613	0.4057971	2	5	3	2	0.970076688	0.327504921	1	1	1	1	0.020042443	0.274001402
ARSH	No	No	0.49122807	0.44776119	34	52	33	23	0.97080791	0.023276481	1	1	1	1	NA	0.184787882
CTAG2	No	No	0.48846154	0.46842105	8	17	9	12	0.971678931	0.718969491	1	1	1	1	0.274227776	0
TAF1	No	Yes	0.56451613	0.4057971	21	27	40	29	0.972099068	0.002633248	1	1	1	1	0.570266447	0.548703574
GEMIN8	Yes	No	0.52380952	0.45535714	1	4	10	14	0.975514806	0.71902595	1	1	1	1	NA	0.661635491
HS6ST2	No	No	0.56818182	0.5	18	24	29	26	0.9757659	0.393853095	1	1	1	1	0.517507663	0.814780874
GPC4	No	No	0.56818182	0.5	6	11	10	16	0.978953916	0.915681228	1	1	1	1	0.549575572	0.944962536
HCCS	Yes	Yes	0.42592593	0.44444444	1	6	4	2	0.979451718	0.246153376	1	1	1	1	0.687514737	0.837313352
ZNF185	No	No	0.48846154	0.46842105	30	49	32	32	0.980081948	0.350911614	1	1	1	1	0.308771516	0.49010835
NLGN3	No	Yes	0.56451613	0.4057971	5	10	17	45	0.980626278	0.988935965	1	1	1	1	0.961742514	0.955851437
PLS3	Yes	No	0.35714286	0.44	1	8	13	18	0.981248749	0.657398919	1	1	1	1	0.807946239	0.921837098
PGAM4	No	No	0.39285714	0.52272727	1	7	4	7	0.981535943	0.913417954	1	1	1	1	NA	0.217670206
ZNF75D	No	No	0.4516129	0.40659341	5	15	12	17	0.981780713	0.539006316	1	1	1	1	0.298632398	0.460783785
GLRA2	Yes	No	0.52380952	0.45535714	1	5	8	4	0.988340384	0.119155425	1	1	1	1	0.845142655	0.953641313
GABRE	No	No	0.50704225	0.47474748	12	24	22	20	0.988401611	0.314375346	1	1	1	1	0.189990568	0.262034392
MAOB	No	No	0.48275862	0.51724138	1	6	6	14	0.990095038	0.985857177	1	1	1	1	0.620785192	0.947765619
MED12	No	Yes	0.56451613	0.4057971	12	20	59	79	0.990187603	0.330835232	1	1	1	1	0.781832115	0.810630155
NAP1L3	No	No	0.53846154	0.64285714	3	9	21	10	0.990205232	0.42221532	1	1	1	1	0.963334119	0.982804162
DLG3	No	Yes	0.5	0.52427185	8	19	15	22	0.990421355	0.94672007	1	1	1	1	0.849740627	0.89752574
TNMD	No	No	0.41176471	0.43589744	4	17	6	10	0.991680795	0.769163715	1	1	1	1	0.019924546	0.23362622
RAB40A	No	No	0.54054054	0.47244095	11	21	21	14	0.992209078	0.089750527	1	1	1	1	0.193409573	0.329146677
PIH1D3	No	No	0.56521739	0.48571429	1	5	7	5	0.993244881	0.34913906	1	1	1	1	NA	NA
PHKA1	No	No	0.56451613	0.4057971	17	27	6	18	0.994232457	0.964656929	1	1	1	1	0.333588776	0.544930192
SLC38A5	No	No	0.44210526	0.52024922	2	11	27	32	0.99426768	0.862811696	1	1	1	1	0.588363593	0.824861193
MBTPS2	No	Yes	0.5483871	0.48076923	5	13	16	20	0.994893559	0.725971819	1	1	1	1	0.806000943	0.647889602
MORC4	No	No	0.56521739	0.48571429	10	19	19	22	0.995023696	0.67001664	1	1	1	1	0.462744636	0.515443911
COL4A5	No	No	0.56521739	0.48571429	15	25	21	43	0.995025294	0.996282899	1	1	1	1	0.435215751	0.736025012
HEPH	No	No	0.68	0.48979592	22	22	17	33	0.99582565	0.988712667	1	1	1	1	0.275760434	0.710150396
CHIC1	No	No	0.56451613	0.4057971	1	6	4	7	0.997029671	0.71725817	1	1	1	1	NA	0.66212064
TFDP3	No	No	0.56818182	0.5	10	20	25	31	0.997257976	0.825159024	1	1	1	1	0.168120726	0.155139885
NXF5	No	Yes	0.54054054	0.47244095	9	21	16	15	0.997805099	0.37843067	1	1	1	1	0.080759255	NA
ACSL4	No	Yes	0.56521739	0.48571429	2	9	6	18	0.998394223	0.995034767	1	1	1	1	0.843315256	0.919034014
GUCY2F	No	No	0.56521739	0.48571429	17	30	7	12	0.998426078	0.895551588	1	1	1	1	0.088717284	0.141232279
LAS1L	No	Yes	0.68	0.48979592	1	5	13	21	0.998926258	0.923581565	1	1	1	1	0.533187927	0.743463964
TMEM187	No	No	0.48846154	0.46842105	4	17	11	8	0.998944804	0.230800189	1	1	1	1	0.269040321	0.538299822
AR	No	No	0.68	0.48979592	27	29	37	40	0.999324554	0.608655326	1	1	1	1	0.203489743	0.321815536
VSIG4	No	No	0.68	0.48979592	20	25	23	27	0.999679846	0.712799374	1	1	1	1	0.431678849	0.721039297
EDA2R	No	No	0.68	0.48979592	7	16	13	12	0.999954508	0.458951	1	1	1	1	0.105458618	0.333782545
CETN2	No	No	0.48846154	0.46842105	0	2	4	3	1	0.431195938	1	1	1	1	0.958382457	0.949167161
CITED1	No	No	0.56451613	0.4057971	0	1	4	8	1	0.786792269	1	1	1	1	0.424781891	0.590695919
CSAG1	No	No	0.48846154	0.46842105	0	1	1	0	1	0.46842105	1	1	1	1	0.01509078	0.324942052
CUL4B	Yes	Yes	0.49206349	0.50892857	0	2	13	12	1	0.535931889	1	1	1	1	0.799162933	0.879251792
CXorf56	Yes	No	0.49206349	0.50892857	0	1	2	3	1	0.823461446	1	1	1	1	NA	NA
DGKK	No	No	0.47916667	0.39393939	0	2	0	0	1	NA	1	1	1	1	NA	NA
FAM104B	No	No	0.45121951	0.51470588	0	6	5	7	1	0.833326811	1	1	1	1	0.775583589	0.696134979
FAM127C	No	No	0.4516129	0.40659341	0	2	7	5	1	0.170110093	1	1	1	1	NA	NA
FUNDC2	No	No	0.48846154	0.46842105	0	1	3	4	1	0.718438211	1	1	1	1	NA	0.663090938
GAGE1	No	No	0.47916667	0.39393939	0	1	0	0	1	NA	1	1	1	1	NA	0
GAGE2A	No	No	0.47916667	0.39393939	0	1	0	2	1	1	1	1	1	1	0.053878802	0
GK	Yes	Yes	0.4137931	0.51470588	0	3	3	9	1	0.984989559	1	1	1	1	0.603925961	0.3343216
LAGE3	No	No	0.48846154	0.46842105	0	3	6	7	1	0.625550769	1	1	1	1	0.41582174	0.920058218
MAGT1	No	Yes	0.39285714	0.52272727	0	2	12	7	1	0.236763202	1	1	1	1	0.490980901	0.764864428
MORF4L2	No	No	0.54054054	0.47244095	0	2	3	5	1	0.816278233	1	1	1	1	0.937278944	0.975688642
MTCP1	No	No	0.48846154	0.46842105	0	1	0	0	1	NA	1	1	1	1	0.162461684	0.6290766
NAA10	No	Yes	0.48846154	0.46842105	0	1	3	14	1	0.997372603	1	1	1	1	0.851568026	0.791332004
NDUFA1	Yes	Yes	0.49206349	0.50892857	0	1	1	3	1	0.941846123	1	1	1	1	0.789436454	0.992291521
NONO	No	Yes	0.56451613	0.4057971	0	3	6	4	1	0.17609566	1	1	1	1	0.944942231	0.98625411
NUDT11	No	No	0.47916667	0.39393939	0	1	12	9	1	0.0762273	1	1	1	1	0.796510257	0.949167161
OGT	No	Yes	0.56451613	0.4057971	0	1	20	30	1	0.586452471	1	1	1	1	0.910693233	0.887768853
OTC	No	Yes	0.40476191	0.41975309	0	6	1	5	1	0.961833967	1	1	1	1	0.012497053	0.221497493
OTUD5	No	No	0.44210526	0.52024922	0	2	13	10	1	0.413155014	1	1	1	1	0.769394011	0.926688588
P2RY10	No	No	0.39285714	0.52272727	0	1	7	9	1	0.824413089	1	1	1	1	0.107816553	0.140100264
PIN4	No	No	0.56451613	0.4057971	0	1	2	3	1	0.672984339	1	1	1	1	0.59425843	0.542773974
PRPS2	Yes	No	0.52380952	0.45535714	0	1	8	10	1	0.62614444	1	1	1	1	0.745519925	0.90712091
RAB9B	No	No	0.54054054	0.47244095	0	2	2	0	1	0.223200451	1	1	1	1	0.493456732	0.78793596
RPL10	No	Yes	0.48846154	0.46842105	0	2	9	9	1	0.485145386	1	1	1	1	0.190049517	0.979569835
SCML1	No	No	0.47692308	0.42735043	0	1	6	9	1	0.678152809	1	1	1	1	0.409573214	0.507951054
SLC9A7	No	No	0.44210526	0.52024922	0	8	23	28	1	0.870817738	1	1	1	1	0.711742514	0.666379171
SMC1A	No	Yes	0.45121951	0.50877193	0	6	26	21	1	0.322073958	1	1	1	1	0.716517331	0.898657754
TCEAL4	No	No	0.54054054	0.47244095	0	4	21	11	1	0.028055574	1	1	1	1	0.649787786	0.964961458
TCEAL7	No	No	0.54054054	0.47244095	0	2	2	2	1	0.645065766	1	1	1	1	0.903383636	0.986361921
TMEM164	No	No	0.36666667	0.48214286	0	1	4	4	1	0.597009832	1	1	1	1	0.441523226	0.773543205
TMEM31	No	No	0.54054054	0.47244095	0	1	2	2	1	0.645065766	1	1	1	1	0.132810658	0.319605412
TMEM35	No	No	0.54054054	0.47244095	0	1	3	2	1	0.448431342	1	1	1	1	0.677316671	NA
TMSB15A	No	No	0.54054054	0.47244095	0	1	3	2	1	0.448431342	1	1	1	1	0.566022165	0.996765673
TSPAN7	No	Yes	0.40476191	0.41975309	0	3	7	10	1	0.617402969	1	1	1	1	0.99675784	0.997843782
TSR2	No	No	0.45121951	0.50877193	0	1	6	2	1	0.156348488	1	1	1	1	0.683388352	0.975365209
VMA21	No	No	0.50704225	0.47474748	0	1	5	7	1	0.753684287	1	1	1	1	NA	0.887822759
YIPF6	No	No	0.5	0.52427185	0	1	4	2	1	0.390290278	1	1	1	1	0.83058241	0.706484826
ARMCX4	No	No	0.54054054	0.47244095	0	0	56	56	NA	0.311849242	NA	NA	NA	NA	0.301756661	0.550428548
BEX5	No	No	0.54054054	0.47244095	0	0	2	2	NA	0.645065766	NA	NA	NA	NA	NA	0.984798663
BRWD3	No	Yes	NA	0.375	6	11	28	35	NA	0.156618819	NA	NA	NA	NA	0.726420656	0.611503423
CCDC160	No	No	0.4516129	0.40659341	0	0	11	7	NA	0.064724902	NA	NA	NA	NA	NA	0.467198534
CLDN34	Yes	No	0.42592593	0.44444444	0	0	9	9	NA	0.403405701	NA	NA	NA	NA	NA	NA
COX7B	No	No	0.39285714	0.52272727	0	0	1	2	NA	0.891282399	NA	NA	NA	NA	0.777528885	0.95628268
CT45A7	No	No	0.4516129	0.40659341	0	0	0	1	NA	1	NA	NA	NA	NA	NA	NA
CT55	No	No	0.4516129	0.40659341	0	0	1	2	NA	0.791042918	NA	NA	NA	NA	NA	0.179612959
CXorf21	Yes	No	0.4137931	0.51470588	0	0	5	4	NA	0.536148542	NA	NA	NA	NA	0.085003537	NA
CXorf67	No	No	0.47916667	0.39393939	0	0	0	4	NA	1	NA	NA	NA	NA	0.343138411	NA
DCAF8L1	Yes	No	NA	0.55555556	12	6	20	38	NA	0.999612521	NA	NA	NA	NA	NA	0.276427147
DCAF8L2	Yes	No	NA	0.55555556	0	0	13	13	NA	0.77917858	NA	NA	NA	NA	NA	NA
DDX3X	No	Yes	0.4	0.47272727	0	0	15	13	NA	0.315663255	NA	NA	NA	NA	0.833117189	0.954126462
DIAPH2	No	No	NA	0.45454546	8	10	16	25	NA	0.837301239	NA	NA	NA	NA	0.464454138	0.463371247
EIF1AX	No	No	0.47692308	0.42735043	0	0	10	5	NA	0.054091537	NA	NA	NA	NA	0.973944824	0.89930462
FAM127A	No	No	0.4516129	0.40659341	0	0	6	11	NA	0.753904409	NA	NA	NA	NA	0.993928319	NA
FAM46D	No	No	NA	0.375	4	2	12	20	NA	0.566359122	NA	NA	NA	NA	0.057828342	NA
FGF16	No	No	0.39285714	0.52272727	0	0	1	2	NA	0.891282399	NA	NA	NA	NA	NA	0.336316102
GDI1	No	Yes	0.48846154	0.46842105	0	0	14	21	NA	0.836513911	NA	NA	NA	NA	0.999469465	0.996172713
HMGN5	No	No	NA	0.375	2	3	2	1	NA	0.31640625	NA	NA	NA	NA	0.298219759	0.615815859
HNRNPH2	No	Yes	0.54054054	0.47244095	0	0	11	16	NA	0.807280933	NA	NA	NA	NA	0.912756425	0.975742548
LOC389895	Yes	No	0.36842105	0.48	0	0	6	2	NA	0.119840218	NA	NA	NA	NA	NA	NA
MAGEA12	No	No	0.48846154	0.46842105	0	0	0	2	NA	1	NA	NA	NA	NA	0.142360292	0.237938656
MAGEB10	Yes	No	NA	0.55555556	1	3	4	8	NA	0.967398788	NA	NA	NA	NA	0.069971705	0
MAGEB18	Yes	No	NA	0.55555556	7	6	5	7	NA	0.895610266	NA	NA	NA	NA	0.017920302	0
MAGEB5	Yes	No	NA	0.55555556	0	0	3	7	NA	0.974795181	NA	NA	NA	NA	NA	NA
MAGEB6	Yes	No	NA	0.55555556	12	10	28	24	NA	0.652284598	NA	NA	NA	NA	0.141476067	0
MCTS1	Yes	No	0.49206349	0.50892857	0	0	1	1	NA	0.758848851	NA	NA	NA	NA	0.751120019	0.820333136
MPC1L	No	No	0.4	0.47272727	0	0	4	7	NA	0.847634951	NA	NA	NA	NA	NA	NA
MTRNR2L10	No	No	0.37142857	0.51470588	0	0	3	3	NA	0.683402485	NA	NA	NA	NA	NA	0.30553609
NXT2	No	No	0.56521739	0.48571429	0	0	3	2	NA	0.473228867	NA	NA	NA	NA	0.482433388	0.566654089
RPA4	No	No	NA	0.45454546	6	4	4	7	NA	0.817086536	NA	NA	NA	NA	0.109290262	0.183440246
RPL36A	No	No	0.54054054	0.47244095	0	0	0	1	NA	1	NA	NA	NA	NA	NA	0.366449248
RPS4X	No	No	0.56451613	0.4057971	0	0	6	9	NA	0.614614313	NA	NA	NA	NA	0.126031596	0.996496146
SH2D1A	No	No	0.47058824	0.36363636	0	0	2	3	NA	0.597475327	NA	NA	NA	NA	0.021810894	0.195137728
SH3BGRL	No	No	NA	0.375	1	0	1	1	NA	0.609375	NA	NA	NA	NA	0.991747229	0.97180745
SNX12	No	No	0.56451613	0.4057971	0	0	0	2	NA	1	NA	NA	NA	NA	0.73526291	0.956228775
TBX22	No	No	NA	0.375	5	14	18	19	NA	0.110177075	NA	NA	NA	NA	0.071327517	0.181984799
TIMM8A	No	Yes	0.54054054	0.47244095	0	0	7	2	NA	0.065591906	NA	NA	NA	NA	0.433034662	0.527680448
TMEM47	No	No	0.38461539	0.53488372	0	0	12	6	NA	0.188844243	NA	NA	NA	NA	0.972824805	0.922807396
TMSB4X	Yes	No	0.52380952	0.45535714	0	0	0	1	NA	1	NA	NA	NA	NA	NA	0.999137513
TRAPPC2	Yes	No	0.52380952	0.45535714	0	0	3	4	NA	0.693903373	NA	NA	NA	NA	0.565668474	0.629400032
TRPC5OS	No	No	0.36666667	0.48214286	0	0	3	0	NA	0.112079767	NA	NA	NA	NA	NA	NA
USP27X	No	Yes	0.47916667	0.39393939	0	0	10	12	NA	0.35346567	NA	NA	NA	NA	NA	NA
VBP1	No	No	0.48846154	0.46842105	0	0	6	6	NA	0.525200619	NA	NA	NA	NA	0.792265975	0.95202415
WBP5	No	No	0.54054054	0.47244095	0	0	1	1	NA	0.721681449	NA	NA	NA	NA	0.677021929	NA
ZCCHC18	No	No	0.38596491	0.30136986	0	0	11	10	NA	0.027288087	NA	NA	NA	NA	NA	NA
ZFP92	No	No	0.48846154	0.46842105	0	0	23	27	NA	0.601721882	NA	NA	NA	NA	NA	0.290280847
